# Supplementary material for: Bioactive α-Pyrone Analogs from the Endophytic Fungus Diaporthe sp. CB10100: α-Glucosidase Inhibitory Activity, Molecular Docking, and Molecular Dynamics Studies
Source: Molecules. 2024 Apr 12;29(8):1768. doi: 10.3390/molecules29081768 (PMC11052008; doi:10.3390/molecules29081768)
Supplement: Supplementary file 1 [file molecules-29-01768-s001.zip]

Archive with 1 entries (1 files):
- molecules-2935728-supplementary.pdf
